# Supplementary material for: Killing Glioblastoma Cells with Glycosylated Indolocarbazole-Based Derivative LCS1269: A Potential Crosstalk Between Micronuclei Formation and the Concurrent Induction of Apoptosis, Necroptosis, and Pyroptosis
Source: Pharmaceuticals (Basel). 2026 Mar 26;19(4):535. doi: 10.3390/ph19040535 (PMC13119239; doi:10.3390/ph19040535)
Supplement: Supplementary file 1 [file pharmaceuticals-19-00535-s001.zip]

Archive with 1 entries (1 files):
- pharmaceuticals-4207168-supplementary.pdf
